# Supplementary material for: Iron trapping in macrophages reshapes the homeostasis of the haematopoietic system
Source: Br J Haematol. 2025 Feb 26;206(5):1485–96. doi: 10.1111/bjh.20031 (PMC12078876; doi:10.1111/bjh.20031)
Supplement: Supplementary file 1 — Appendix S1. [file BJH-206-1485-s001.zip]

Archive with 2 entries (2 files):
- Crisafulli-Correnti_BJH_Suppl Text2-short.docx
- Suppl Figures_BJH_REV_v4.pptx
